# Supplementary material for: An Umbrella Review of Systematic Reviews of School-Based Nutrition Interventions to Determine Outcomes Used and Their Measurement Tools
Source: Nutr Rev. 2025 Aug 11;84(7):1401–17. doi: 10.1093/nutrit/nuaf144 (PMC13253020; doi:10.1093/nutrit/nuaf144)
Supplement: nuaf144_Supplementary_Data [file nuaf144_supplementary_data.zip]

Archive with 1 entries (1 files):
- Table S1-6.docx
